# Supplementary material for: Association between Dietary Patterns and Low HDL-C among Community-Dwelling Elders in North China
Source: Nutrients. 2021 Sep 22;13(10):3308. doi: 10.3390/nu13103308 (PMC8537052; doi:10.3390/nu13103308)
Supplement: Supplementary file 1 [file nutrients-13-03308-s001.zip]

Archive with 1 entries (1 files):
- nutrients-1354165-supplementary.pdf
